# Supplementary material for: Oregano essential oil modulates colonic homeostasis and intestinal barrier function in fattening bulls
Source: Front Microbiol. 2023 Dec 5;14:1293160. doi: 10.3389/fmicb.2023.1293160 (PMC10728825; doi:10.3389/fmicb.2023.1293160)
Supplement: Supplementary file 1 [file Data_Sheet_1.ZIP]

Archive with 9 entries (8 files):
- Supplementary Material/
- Supplementary Material/Supplemental Fig. S1_Reliability of the OPLS-DA model.pdf
- Supplementary Material/Supplemental Fig. S2_Significantly different metabolites.pdf
- Supplementary Material/Supplemental Fig. S3_O2PLS loadings plot.pdf
- Supplementary Material/Supplemental Table S1.xlsx
- Supplementary Material/Supplemental Table S2.xls
- Supplementary Material/Supplemental Table S3.xls
- Supplementary Material/Supplemental Table S4.xls
- Supplementary Material/Supplemental Table S5.xlsx
