# Supplementary material for: Oregano essential oil modulates colonic homeostasis and intestinal barrier function in fattening bulls
Source: Front Microbiol. 2023 Dec 5;14:1293160. doi: 10.3389/fmicb.2023.1293160 (PMC10728825; doi:10.3389/fmicb.2023.1293160)
Supplement: Supplementary file 1 [file Data_Sheet_1.ZIP › Supplementary Material/Supplemental Table S1.xlsx]

## Sheet: Supplemental Table S1
Supplemental Table S1 Composition and nutrient levels of experimental diets
Items	Fattening stages
	I	II	III	IV	V~IX
Ingredients
Corn silage	45	40	30	25	20
Whole cottonseed	0	0	0	0	10.78
Flattened corn	14.84	10	8	5	10
Corn	25.17	41.36	51.06	59.93	54.36
Soybean meal	8.21	3.2	0	2	0
Rapeseed meal	0	0.54	5.17	3.57	0
Cottonseed meal	0	2	2	1	1
Pea protein powder	3.49	0	0	0	0
Fatty acid calcium	0	0	0	0	1
CaHPO4	1.12	0.8	1.1	1.28	0.65
NaCl	0.62	0.3	0.47	0.5	0.47
NaHCO3	1.11	1	1.28	1	1.15
MgO	0	0.19	0.28	0.16	0.13
Premix1	0.44	0.61	0.64	0.56	0.46
Total	100	100	100	100	100
Nutrition levels
CP	11.94	10.95	10.8	10.6	9.8
TDN	72.1	76.54	77.51	78.74	80.52
NEm, MJ/kg	7.44	7.97	8.14	8.31	8.53
NEg, MJ/kg	4.92	5.31	5.47	5.61	5.8
Ca	0.61	0.5	0.59	0.63	0.37
P	0.31	0.33	0.36	0.35	0.34
1Contained the following per kg of premix: VA 4,000,000 IU, VD3 600,000 IU, VE 120,000 IU, Mn 3340 mg, Fe 4800 mg, Zn 12600 mg, Cu 3140 mg, Se 60 mg, I 90 mg, Co 22 mg, nicotinic acid 5970 mg, biotin 200 mg
