# Supplementary material for: Oregano essential oil modulates colonic homeostasis and intestinal barrier function in fattening bulls
Source: Front Microbiol. 2023 Dec 5;14:1293160. doi: 10.3389/fmicb.2023.1293160 (PMC10728825; doi:10.3389/fmicb.2023.1293160)
Supplement: Supplementary file 1 [file Data_Sheet_1.ZIP › Supplementary Material/Supplemental Table S2.xls]

Samples	PCO1	PCO2	PCO3
CON-1	0.05893606	-0.128833744	0.019840173
CON-4	0.232966794	-0.243759725	0.032156152
CON-5	-0.018762598	-0.069849566	-0.135622516
CON-6	0.108252899	-0.069865115	-0.0521244
CON-7	-0.416337409	-0.224827	0.103143155
OEO-2	0.001061222	0.187316094	0.353453423
OEO-3	-0.060399154	0.165044786	-0.156800232
OEO-5	0.011053008	0.071171063	-0.160518542
OEO-6	0.266379566	0.096654744	0.06376045
OEO-8	-0.183150388	0.216948464	-0.067287662
