# Supplementary material for: Oregano essential oil modulates colonic homeostasis and intestinal barrier function in fattening bulls
Source: Front Microbiol. 2023 Dec 5;14:1293160. doi: 10.3389/fmicb.2023.1293160 (PMC10728825; doi:10.3389/fmicb.2023.1293160)
Supplement: Supplementary file 1 [file Data_Sheet_1.ZIP › Supplementary Material/Supplemental Table S3.xls]

feature	level	log_hm	class_hm	LDA score	p value
Bacteria.Bacteroidetes.Bacteroidia.Bacteroidales.Bacteroidaceae.Bacteroides	Genus	5.029698757	OEO	4.529053732	0.016293604
Bacteria.Firmicutes.Clostridia.Clostridiales.Ruminococcaceae	Family	5.481227515	CON	4.501748629	0.028280123
Bacteria.Firmicutes.Erysipelotrichia.Erysipelotrichales.Erysipelotrichaceae	Family	4.598293388	OEO	3.875062224	0.047201768
Bacteria.Spirochaetes.Spirochaetia.Spirochaetales.Spirochaetaceae.Treponema_2	Genus	4.410506923	CON	4.029877087	0.009023439
Bacteria.Firmicutes.Erysipelotrichia.Erysipelotrichales.Erysipelotrichaceae.Coprobacillus	Genus	3.608044753	OEO	3.136665741	0.028280123
Bacteria.Spirochaetes.Spirochaetia.Spirochaetales.Spirochaetaceae	Family	4.412849092	CON	4.032594845	0.009023439
Bacteria.Bacteroidetes.Bacteroidia.Bacteroidales.p_251_o5	Family	3.446653466	CON	3.074538603	0.046532985
Bacteria.Spirochaetes	Phylum	4.413000407	CON	4.032762739	0.009023439
Bacteria.Firmicutes.Clostridia.Clostridiales.Lachnospiraceae.Lachnospiraceae_UCG_001	Genus	3.785885119	OEO	3.135689301	0.047201768
Bacteria.Bacteroidetes.Bacteroidia.Bacteroidales.Bacteroidaceae	Family	5.029698757	OEO	4.529053732	0.016293604
Bacteria.Spirochaetes.Spirochaetia	Class	4.412849092	CON	4.032594845	0.009023439
Bacteria.Bacteroidetes.Bacteroidia.Bacteroidales.Barnesiellaceae	Family	3.69034666	OEO	3.18333565	0.009023439
Bacteria.Firmicutes.Clostridia.Clostridiales.Lachnospiraceae	Family	5.22708443	OEO	4.552619675	0.009023439
Bacteria.Firmicutes.Clostridia.Clostridiales.Ruminococcaceae.Ruminococcaceae_UCG_013	Genus	4.219235171	CON	3.665601096	0.028280123
Bacteria.Firmicutes.Clostridia.Clostridiales.Ruminococcaceae.Ruminococcaceae_UCG_014	Genus	4.172540736	CON	3.75123739	0.009023439
Bacteria.Firmicutes.Erysipelotrichia.Erysipelotrichales	Order	4.598293388	OEO	3.875062224	0.047201768
Bacteria.Spirochaetes.Spirochaetia.Spirochaetales	Order	4.412849092	CON	4.032594845	0.009023439
Bacteria.Firmicutes.Clostridia.Clostridiales.Ruminococcaceae.Ruminococcaceae_UCG_002	Genus	3.99123423	CON	3.469200533	0.009023439
Bacteria.Firmicutes.Erysipelotrichia	Class	4.598293388	OEO	3.875062224	0.047201768
Bacteria.Planctomycetes.Planctomycetacia.Planctomycetales	Order	1.601699405	CON	3.058604844	0.01860293
Bacteria.Fusobacteria.Fusobacteriia.Fusobacteriales.Fusobacteriaceae.Fusobacterium	Genus	2.171837987	CON	3.00498099	0.007058332
Bacteria.Planctomycetes.Planctomycetacia.Planctomycetales.Rubinisphaeraceae	Family	1.601699405	CON	3.058652878	0.01860293
Bacteria.Planctomycetes.Planctomycetacia.Planctomycetales.Rubinisphaeraceae.SH_PL14	Genus	1.601699405	CON	3.058638932	0.01860293
