# Supplementary material for: Oregano essential oil modulates colonic homeostasis and intestinal barrier function in fattening bulls
Source: Front Microbiol. 2023 Dec 5;14:1293160. doi: 10.3389/fmicb.2023.1293160 (PMC10728825; doi:10.3389/fmicb.2023.1293160)
Supplement: Supplementary file 1 [file Data_Sheet_1.ZIP › Supplementary Material/Supplemental Table S4.xls]

Level_2	CON-1	CON-4	CON-5	CON-6	CON-7	OEO-2	OEO-3	OEO-5	OEO-6	OEO-8	Level_1
Carbohydrate metabolism	337179.263	238155.34	286299.8015	234602.2379	329595.7469	422885.285	240101.2531	323987.9858	304133.1559	429042.3394	Metabolism
Amino acid metabolism	331079.8427	234955.8013	277042.9761	227348.7457	320278.9776	392627.2563	227842.0364	301988.1663	282354.4166	396742.9629	Metabolism
Metabolism of cofactors and vitamins	322074.0646	231993.2255	275280.3933	218237.1295	336122.379	395596.5546	223460.2354	300304.3248	285156.8883	402469.5929	Metabolism
Metabolism of terpenoids and polyketides	243839.2403	174687.7879	210479.2972	169326.1684	245043.6165	279333.7419	170044.9649	229300.5506	211950.7201	290413.8267	Metabolism
Metabolism of other amino acids	167802.872	120835.8112	140694.359	113114.0293	180063.6789	196623.8595	114495.31	153754.1532	140666.7718	202363.7432	Metabolism
Replication and repair	159897.1343	116466.1697	135613.4932	107942.8206	169254.5153	183115.5328	109648.8691	147181.5113	136078.941	193440.8552	Genetic Information Processing
Energy metabolism	141612.9944	92700.2503	121582.632	96876.2478	147753.9642	171884.9139	99910.3115	133942.7484	125343.5941	177364.8951	Metabolism
Lipid metabolism	142456.6644	94130.6355	118220.0547	96150.54	132899.5677	167897.2977	96785.6904	132233.933	126210.7495	179523.5862	Metabolism
Glycan biosynthesis and metabolism	107977.831	81163.3539	93736.1924	68992.0459	123243.6981	131422.7136	80883.8013	110769.6424	117514.5207	162019.1923	Metabolism
Translation	89834.8452	65857.7792	76326.8439	61102.6946	94557.4883	102869.3429	62802.4121	82250.4929	75072.2099	107346.1759	Genetic Information Processing
Xenobiotics biodegradation and metabolism	86565.2183	49331.8915	70850.4489	47890.6452	92608.3233	106407.9344	61761.7005	78117.8477	62397.0346	111845.7041	Metabolism
Folding, sorting and degradation	83496.5648	59826.1477	70072.7652	57347.584	81507.1227	100307.6969	57224.6619	75018.3298	71693.0452	99307.8707	Genetic Information Processing
Cell motility	66625.541	50824.4305	54241.464	51572.1481	48507.864	71360.8841	40298.7787	50329.5233	49030.9478	59972.3782	Cellular Processes
Biosynthesis of other secondary metabolites	53717.8404	38873.8728	45939.8098	36354.0812	55628.2656	65161.1157	38622.6283	51342.9088	47536.5311	67342.7075	Metabolism
Nucleotide metabolism	52867.0211	38148.1807	45135.3744	35897.2831	56460.2055	62131.5544	37080.6206	49303.0066	45117.035	64986.2606	Metabolism
Membrane transport	39109.39	27570.3948	33216.6634	28328.4416	42898.6544	54682.3359	29034.833	39890.4984	35708.4487	52256.4466	Environmental Information Processing
Cell growth and death	39900.9843	28720.0104	34130.6048	27070.0847	43656.897	45839.8044	28031.0776	37329.4404	33528.1791	48945.8103	Cellular Processes
Transcription	32044.1843	23579.5177	28017.6912	22849.5786	32417.5021	37638.4142	22943.6882	29686.0936	27925.9507	38221.4139	Genetic Information Processing
Signal transduction	8631.3963	6326.4159	7151.642	6398.8029	7860.487	11919.4197	5869.3921	7498.3393	7669.1792	10075.695	Environmental Information Processing
Environmental adaptation	5850.4674	4219.6026	4875.6457	4260.226	5560.1574	7005.3803	3889.7911	5125.4609	4694.9406	6541.8363	Organismal Systems
Transport and catabolism	5321.0303	3737.1754	4393.5811	3423.6789	7367.1836	5670.7666	3553.9483	4917.4717	4702.4266	6913.5369	Cellular Processes
Cellular community - prokaryotes	4772.031	3537.7338	4240.5638	3397.051	4916.0557	6002.4505	3318.109	4647.9162	4262.5262	5694.0362	Cellular Processes
Infectious diseases	4699.6627	3258.229	3665.302	2999.8742	4896.9566	6791.7624	3186.6167	4189.7954	3953.957	5418.6157	Human Diseases
Endocrine system	2456.6008	1911.4587	2147.9964	1809.0236	2361.5259	2876.5672	1730.7936	2289.6821	2015.8341	2748.5026	Organismal Systems
Immune system	2210.4781	1628.8227	1881.2862	1511.1112	2357.4623	2525.9085	1502.7269	2033.405	1876.3631	2621.21	Organismal Systems
Digestive system	1271.14	885.7044	1199.4704	727.9116	1934.5212	1304.2116	966.3084	1368.496	1224.4008	1970.0276	Organismal Systems
Neurodegenerative diseases	155.8333	79.2018	126.1754	106.8509	48.7719	64.5965	86.8947	148.8509	58.2456	123.3158	Human Diseases
Cardiovascular diseases	0.7105	0.3158	0.5966	0.2368	3.8947	5.7895	0.9342	0.8684	0.8421	6.0395	Human Diseases
Immune diseases	0.087	0.087	0.0435	0.0217	0.2609	0.1304	0	0.0435	0.0435	0	Human Diseases
Excretory system	0.0118	0	0	0	0.0118	0	0.0353	0.0118	0	0	Organismal Systems
