# Supplementary material for: Oregano essential oil modulates colonic homeostasis and intestinal barrier function in fattening bulls
Source: Front Microbiol. 2023 Dec 5;14:1293160. doi: 10.3389/fmicb.2023.1293160 (PMC10728825; doi:10.3389/fmicb.2023.1293160)
Supplement: Supplementary file 1 [file Data_Sheet_1.ZIP › Supplementary Material/Supplemental Table S5.xlsx]

## Sheet: Sheet1
Formula	Compounds	Class I	Class II	CAS	Level	CON-1	CON-4	CON-5	CON-6	CON-7	OEO-2	OEO-3	OEO-5	OEO-6	OEO-8	VIP	P-value	FDR	Fold_Change	Log2FC	Type
C14H28O3	(R)-3-Hydroxy-tetradecanoic acid	Organic acid and Its derivatives	Organic acid and Its derivatives	28715-21-1	2	1.37187e+06	856631	971301	810206	665393	516640	504734	764873	383459	738184	1.91621	0.031746	0.517637	0.621955	-0.685117	down
C15H14O4	1-(2,4-Dihydroxyphenyl)-2-(4-hydroxyphenyl)propan-1-one	Benzene and substituted derivatives	Benzene and substituted derivatives	21255-69-6	2	48623.6	46117.3	61530.5	36516	103004	154425	161511	85482.4	198141	71115	2.05907	0.031746	0.517637	2.26739	1.18103	up
C14H18O9	1-O-vanillyl-β-D-glucose	Benzene and substituted derivatives	Benzene and substituted derivatives	-	2	20547.9	23713.5	23704.5	15365.8	33183.4	35206.3	57417.9	48213.6	47209.2	46016.9	2.43647	0.00793651	0.310582	2.00887	1.00639	up
C7H8O2	2-Acetyl-5-methylfuran	Heterocyclic compounds	Heterocyclic compounds	1193-79-9	2	276492	200177	360544	150234	352115	144712	162268	186204	107547	130596	2.00377	0.031746	0.517637	0.545946	-0.87317	down
C6H13NO5	2-Amino-2-deoxymannose	Alcohol and amines	Amines	2636-92-2	2	28263.6	27607.8	27735.1	30187.8	18842.2	4284.55	14150	5005	27209.6	11924.6	1.9908	0.015873	0.380305	0.471769	-1.08385	down
C9H12O2	3-(4-Hydroxyphenyl)-1-propanol	Organic acid and Its derivatives	Organic acid and Its derivatives	10210-17-0	2	13736.2	18439.4	7638.02	12425.2	8251.89	7348.78	5594.41	7071.01	10116.7	7076.1	1.87691	0.031746	0.517637	0.615086	-0.70114	down
C8H8O4	3-Methoxysalicylic Acid	Benzene and substituted derivatives	Benzene and substituted derivatives	877-22-5	1	45581.7	49615.5	183739	117688	115214	213556	186542	165152	144231	402739	1.96071	0.031746	0.517637	2.17299	1.11968	up
C7H8N2O	3-aminobenzamide	Benzene and substituted derivatives	Benzene and substituted derivatives	3544-24-9	2	9	9	9	9	9	5.02128e+06	3.75858e+06	4.20911e+06	1.53912e+06	1.48918e+06	2.8242	0.00749496	0.310582	355939	18.4413	up
C27H44O3	3beta-Hydroxy-5-cholestenoate	Hormones and hormone related compounds	Hormones and hormone related compounds	6561-58-6	2	61339.2	59864.1	46573.8	29612.2	51249.9	444669	148651	53161.5	87337.7	93342.5	1.86097	0.031746	0.517637	3.32676	1.73412	up
C20H28O3	4-Hydroxyretinoic Acid	CoEnzyme and vitamins	CoEnzyme and vitamins	66592-72-1	2	268532	265703	413213	124107	231493	153404	29136.5	172705	65014.7	72675.1	2.00427	0.031746	0.517637	0.378294	-1.40242	down
C8H6O4	4-hydroxyphenylglyoxylate	Benzene and substituted derivatives	Phenolic acids	15573-67-8	2	614494	793167	658036	1.01842e+06	704933	486270	529046	617760	487816	403777	2.2249	0.015873	0.380305	0.666307	-0.585742	down
C5H11NO2	5-Aminovaleric Acid	Amino acid and Its metabolites	Amino acid derivatives	660-88-8	1	197544	397225	313245	342754	480042	859749	854225	980030	407255	523257	2.13318	0.015873	0.380305	2.09412	1.06634	up
C8H16N2O3S	Ala-Met	Amino acid and Its metabolites	Small Peptide	14486-05-6	2	8340	7780.33	16050.7	4340.89	11670	22207.6	16947.1	17234.9	18526.9	20197.7	2.19979	0.00793651	0.310582	1.97406	0.981169	up
C10H19N3O5	Asp-Lys	Amino acid and Its metabolites	Small Peptide	5891-51-0	2	31902.6	35394.7	35909.2	60634.4	35997.2	26378.6	21561.4	27866.6	28094.3	24853.3	2.17378	0.00793651	0.310582	0.644293	-0.634212	down
C4H11N	Butylamine	Alcohol and amines	Amines	109-73-9	2	2.32041e+06	1.84313e+06	3.00038e+06	2.20969e+06	1.51106e+06	1.17733e+06	1.18638e+06	1.83947e+06	1.32698e+06	948111	2.109	0.015873	0.380305	0.595175	-0.748615	down
C4H7N3O	Creatinine	Organic acid and Its derivatives	Organic acid and Its derivatives	60-27-5	1	9	9	9	9	9	96705	596250	118390	158425	2.35561e+06	2.79313	0.00749496	0.310582	73897.3	16.1732	up
C10H12O	Cuminaldehyde	Aldehyde,Ketones,Esters	Aldehydes	122-03-2	2	411265	440001	286939	250310	256012	639009	416158	524563	482749	414619	2.02395	0.031746	0.517637	1.50627	0.590979	up
C6H13NO5	D-Glucosamine	Carbohydrates and Its metabolites	Sugar acids	3416-24-8	2	28263.6	27607.8	27735.1	30187.8	18842.2	4284.55	14150	5005	27209.6	11924.6	1.9908	0.015873	0.380305	0.471769	-1.08385	down
C12H22O11	D-Trehalose	Carbohydrates and Its metabolites	Sugars	99-20-7	2	155698	189704	184377	184405	60724	9	9	9	9	9	2.81971	0.00749496	0.310582	5.80714e-05	-14.0718	down
C18H36O3	DL-2-hydroxystearic acid	FA	FFA	629-22-1	1	9	9	9	9	9	1.37563e+06	13769.4	260114	1.40587e+06	239794	2.74722	0.00749496	0.310582	73226.2	16.1601	up
C15H14O3	Equol	Hormones and hormone related compounds	Hormones and hormone related compounds	531-95-3	2	169060	138062	200805	280288	227323	674518	308142	376375	994930	877757	2.32619	0.00793651	0.310582	3.18228	1.67006	up
C22H38O7	L-Ascorbyl 6-palmitate	Aldehyde,Ketones,Esters	Esters	137-66-6	2	6269.52	4423.68	3886.65	4927.27	3776.18	6220.69	6637.48	9519.54	5416.39	7877.67	2.12396	0.031746	0.517637	1.53208	0.615487	up
C6H10O6	L-Gulonolactone	Carbohydrates and Its metabolites	Sugar acids	1128-23-0	2	693067	446141	425693	559669	539150	86216.1	327054	300325	185896	128012	2.30214	0.00793651	0.310582	0.38574	-1.3743	down
C20H42NO7P	LPC(0:0/12:0)	GP	LPC	-	1	59188.2	26454.1	17906.5	29372.7	9128.55	6376.43	10050.7	5875.76	8216.2	6453.54	2.24084	0.015873	0.380305	0.260279	-1.94187	down
C20H42NO7P	LPC(12:0/0:0)	GP	LPC	20559-18-6	1	71248.3	100187	63219.4	61655.3	27571	16287.1	58930.3	16545.6	25157.4	10041	2.02145	0.015873	0.380305	0.392001	-1.35107	down
C12H22O11	Lactose	Carbohydrates and Its metabolites	Sugars	63-42-3	2	155698	189704	184377	184405	60724	9	9	9	9	9	2.81971	0.00749496	0.310582	5.80714e-05	-14.0718	down
C12H22O11	Lactulose	Carbohydrates and Its metabolites	Sugars	4618-18-2	2	155698	189704	184377	184405	60724	9	9	9	9	9	2.81971	0.00749496	0.310582	5.80714e-05	-14.0718	down
C24H38O6	Lovastatin acid	Others	Medicine	75225-51-3	2	453382	311410	201474	286517	332942	287409	99944.6	113318	136349	171136	2.1148	0.031746	0.517637	0.509645	-0.972434	down
C10H19N3O5	Lys-Asp	Amino acid and Its metabolites	Small Peptide	20556-18-7	2	31902.6	35394.7	35909.2	60634.4	35997.2	26378.6	21561.4	27866.6	28094.3	24853.3	2.17378	0.00793651	0.310582	0.644293	-0.634212	down
C9H19N3O4	Lys-Ser	Amino acid and Its metabolites	Small Peptide	6665-19-6	2	1.13894e+06	283445	1.4129e+06	1.31663e+06	1.06304e+06	990820	888789	276691	215720	191250	1.46193	0.031746	0.517637	0.491523	-1.02467	down
C9H10O2	M-toluene acetic acid	Organic acid and Its derivatives	Organic acid and Its derivatives	621-36-3	2	7.18595e+06	5.74824e+06	4.93064e+06	5.88913e+06	3.73433e+06	1.71032e+06	4.42099e+06	3.70874e+06	1.13003e+06	4.89624e+06	1.68921	0.031746	0.517637	0.577203	-0.792849	down
C12H22O11	Maltose	Carbohydrates and Its metabolites	Sugars	69-79-4	1	155698	189704	184377	184405	60724	9	9	9	9	9	2.81971	0.00749496	0.310582	5.80714e-05	-14.0718	down
C6H12N4	Methenamine	Alcohol and amines	Amines	100-97-0	2	220054	179857	212278	212549	213185	123626	153604	143080	127108	116641	2.621	0.00793651	0.310582	0.639795	-0.644318	down
C13H22O3	Methyl-dihydrojasmonate	Aldehyde,Ketones,Esters	Esters	24851-98-7	2	47936.5	15163.5	71296.5	11468.9	50540.6	159640	127828	67445.4	60497.8	85272.5	1.99105	0.031746	0.517637	2.54923	1.35006	up
C2H8ClN3	Methylguanidine	Alcohol and amines	Amines	21770-81-0	2	2.32041e+06	1.84313e+06	3.00038e+06	2.20969e+06	1.51106e+06	1.17733e+06	1.18638e+06	1.83947e+06	1.32698e+06	948111	2.109	0.015873	0.380305	0.595175	-0.748615	down
C6H11NO4	N-Acetylthreonine	Amino acid and Its metabolites	Amino acid derivatives	17093-74-2	1	47651.3	32131.1	26222.4	37220.3	36070.8	33259.2	23340	18445.2	21675	21675	2.06803	0.0361451	0.581293	0.660329	-0.598743	down
C20H32O5	PGF3α	FA	Oxidized lipids	745-64-2	1	82485.5	41415.9	75097.4	46954.5	135117	33443.9	24400.9	28404.9	22284.1	27391.3	2.33893	0.00793651	0.310582	0.356693	-1.48725	down
C13H16N2O4	Phenylacetyl-L-Glutamine	Amino acid and Its metabolites	Amino acid derivatives	28047-15-6	1	47391.4	25158.4	41630.2	46417.8	57292.3	18756.8	23268.1	33872	20167.8	32736.2	1.96915	0.031746	0.517637	0.591128	-0.758459	down
C8H6O4	Phthalic Acid	Benzene and substituted derivatives	Phenolic acids	88-99-3	2	614494	793167	658036	1.01842e+06	704933	486270	529046	617760	487816	403777	2.2249	0.015873	0.380305	0.666307	-0.585742	down
C19H18N2O3S	ST-638	Organic acid and Its derivatives	Organic acid and Its derivatives	107761-24-0	2	259213	123374	141267	1.23311e+06	8.89872e+06	110109	97545.1	93725.3	94066.3	153413	1.64967	0.031746	0.517637	0.0515085	-4.27905	down
C7H8N4O2	Theobromine	Nucleotide and Its metabolites	Nucleotide and Its metabolites	83-67-0	2	158439	160633	54326.1	117638	224128	970757	225827	199115	270909	276244	1.80489	0.015873	0.380305	2.71666	1.44183	up
C12H19N4O10P3S	Thiamine Triphosphate	CoEnzyme and vitamins	CoEnzyme and vitamins	3475-65-8	2	16037.1	16052.3	16325.3	20261.9	20541.5	8584.4	7719.11	6277.9	5562.52	6732.27	2.71084	0.00793651	0.310582	0.390909	-1.35509	down
C9H8O	Trans-Cinnamaldehyde	Benzene and substituted derivatives	Benzene and substituted derivatives	14371-10-9	1	5.95507e+06	4.28847e+06	3.78843e+06	4.73779e+06	2.93431e+06	1.17305e+06	2.72797e+06	2.32976e+06	700070	3.30218e+06	1.94861	0.015873	0.380305	0.47148	-1.08473	down
C8H14N2O5S	γ-Glu-Cys	Amino acid and Its metabolites	Small Peptide	636-58-8	2	676262	718628	668853	640351	589712	473653	382117	319638	270174	417294	2.50517	0.00793651	0.310582	0.565569	-0.822224	down
